# Supplementary material for: Diversity and Differentiation of Duckweed Species from Israel
Source: Plants (Basel). 2022 Dec 1;11(23):3326. doi: 10.3390/plants11233326 (PMC9736646; doi:10.3390/plants11233326)
Supplement: Supplementary file 1 [file plants-11-03326-s001.zip]

Archive with 1 entries (1 files):
- plants-1993820-supplementary.pdf
